# Supplementary material for: Modeling the intention and donation of second-hand clothing in the context of an emerging economy
Source: Sci Rep. 2023 Sep 13;13:15106. doi: 10.1038/s41598-023-42437-y (PMC10499903; doi:10.1038/s41598-023-42437-y)
Supplement: Supplementary file 2 — Supplementary Information 2. [file 41598_2023_42437_MOESM2_ESM.csv]

PHB1	PHB2	PHB3	PHB4	PRA1	PRA2	PRA3	PRA4	ASR1	ASR2	ASR3	ASR4	SOC1	SOC2	SOC3	SOC4	ATD1	ATD2	ATD3	ATD4	ISD1	ISD2	ISD3	ISD4	SOB1	SOB2	SOB3	SOB4	MGA_Gender	MGA_Age	MGA_Edu	MGA_FBC	MGA_Spending
2	2	2	2	7	7	7	7	7	4	3	3	6	5	2	7	4	7	7	7	7	7	7	7	6	7	7	7	2	2	2	1	1
2	2	2	2	7	7	7	7	7	7	7	7	2	2	3	2	4	4	4	4	4	4	4	4	4	4	4	4	2	2	2	1	2
2	2	2	2	7	7	7	7	7	7	7	7	2	2	3	2	6	6	6	5	7	7	7	7	5	5	5	5	2	2	2	2	2
2	2	2	2	7	7	7	7	7	7	7	7	2	2	3	2	7	7	7	7	7	7	7	7	7	7	7	7	2	2	1	1	2
2	2	2	2	7	7	7	7	6	6	6	6	6	6	6	6	5	5	5	5	6	6	6	6	5	5	5	5	1	2	1	1	2
2	4	2	2	7	7	7	7	3	3	7	7	1	2	3	2	6	6	6	7	7	7	4	7	6	6	6	7	2	1	1	2	2
2	2	2	2	6	7	7	7	3	3	7	7	2	2	3	2	4	4	5	7	6	6	7	6	7	6	7	7	2	1	2	2	2
2	2	2	2	6	7	7	7	7	7	7	7	2	2	3	2	7	6	5	5	6	6	6	7	6	5	4	5	2	1	2	1	2
2	1	2	2	5	7	7	7	6	6	3	3	6	6	7	7	6	4	6	6	7	7	7	5	7	6	7	7	1	1	1	2	1
2	2	2	2	4	7	7	7	6	6	3	3	6	4	6	7	4	6	6	7	7	4	6	6	7	6	7	6	2	2	1	2	2
2	2	2	2	6	6	7	7	6	4	7	6	7	7	7	7	5	6	5	6	7	7	7	6	6	6	7	6	2	2	1	1	1
2	2	2	2	5	6	7	7	6	6	6	6	6	7	4	5	6	6	6	7	4	4	7	6	5	6	6	7	1	1	1	2	2
2	2	2	2	7	5	7	7	4	5	3	3	7	6	7	6	6	5	6	6	5	6	6	7	6	5	7	1	1	1	1	1	1
2	3	2	2	7	7	6	7	5	4	3	3	6	6	4	7	6	7	6	7	6	7	6	6	6	4	7	7	2	1	1	2	1
2	2	2	2	7	7	6	7	7	6	6	6	5	4	4	4	6	7	7	5	7	7	5	6	6	6	7	7	1	2	2	1	2
2	2	2	2	6	7	6	7	7	6	7	5	7	6	5	6	5	5	6	5	6	5	4	6	7	6	7	6	2	2	1	1	1
2	2	2	2	7	6	6	7	7	4	3	3	5	6	6	7	7	5	7	6	4	7	6	7	7	6	7	7	1	1	1	2	2
2	2	2	2	7	6	6	7	6	6	5	6	6	5	6	6	5	6	5	6	5	6	7	6	6	5	6	6	2	2	1	1	1
2	3	2	2	7	6	6	7	4	5	7	6	6	7	7	7	7	7	4	7	7	7	6	6	7	4	6	7	2	1	1	2	1
2	2	2	2	6	6	6	7	7	6	6	5	7	5	6	7	7	7	7	6	7	6	4	6	7	6	7	5	2	2	2	2	1
2	2	2	2	5	6	6	7	6	4	7	5	6	6	7	6	7	6	7	7	6	5	7	5	4	7	4	7	1	1	2	1	1
2	2	2	2	5	6	6	7	6	7	6	6	6	6	4	7	4	7	6	6	6	4	6	4	6	7	4	7	1	2	1	1	2
2	2	2	2	6	5	6	7	7	5	6	5	6	6	5	6	6	5	4	6	6	7	6	5	7	5	7	5	2	1	1	1	1
2	2	2	2	6	5	6	7	7	5	3	3	7	5	6	7	5	6	5	6	7	5	4	6	7	5	6	6	1	2	1	1	2
2	2	2	2	6	5	6	7	7	6	5	6	7	6	5	6	6	5	6	7	7	5	6	6	7	5	6	7	2	2	1	1	1
7	5	6	5	6	4	6	7	7	5	6	5	6	5	6	7	7	6	6	5	7	5	7	5	7	5	7	5	2	2	2	1	1
6	6	7	4	7	7	5	7	5	5	7	6	5	6	5	6	5	6	4	6	4	6	7	4	7	7	7	1	1	2	2	2	2
7	6	7	4	6	6	5	7	3	3	6	7	2	2	3	2	5	7	7	7	6	5	6	6	6	7	5	7	1	2	1	1	1
2	1	1	2	1	4	2	7	1	1	2	1	1	2	1	3	2	2	2	2	5	5	5	5	2	1	1	4	2	2	2	1	1
1	4	4	1	1	2	2	7	2	2	2	2	2	2	2	2	2	2	2	2	2	2	2	2	2	2	2	2	1	1	1	1	2
1	1	1	2	1	1	2	7	1	1	2	2	2	2	2	2	1	2	2	2	5	5	5	5	1	2	1	1	1	2	1	1	1
1	4	4	1	1	2	1	7	1	1	1	1	1	5	1	1	5	5	5	5	2	1	2	1	6	6	6	6	2	1	1	2	1
1	1	1	2	1	1	1	7	5	4	5	5	1	2	4	1	2	5	5	2	1	2	1	4	2	2	4	1	2	2	1	1	2
1	4	4	1	1	1	1	7	1	1	1	1	1	5	1	1	5	5	5	5	2	2	2	1	6	6	6	6	1	1	1	1	1
1	4	4	1	1	1	1	7	1	1	1	1	1	5	1	1	5	5	5	5	2	2	2	2	2	2	1	1	2	1	1	2	2
1	4	4	1	1	1	1	7	1	1	1	1	1	5	1	1	5	5	5	5	2	2	2	1	6	6	6	6	2	1	1	2	2
1	4	4	1	1	1	1	7	1	1	1	1	1	1	2	2	1	2	1	1	2	2	1	2	2	2	1	1	1	1	1	1	1
1	4	4	1	1	1	1	7	1	1	1	1	5	5	5	5	1	1	1	1	1	2	2	2	2	2	1	1	1	2	2	1	1
1	5	4	1	1	1	1	7	1	1	1	1	1	5	1	1	5	5	5	5	2	1	1	2	6	6	6	6	1	1	1	1	1
1	5	4	1	1	1	1	7	1	1	1	1	5	5	5	5	1	1	1	1	1	2	2	2	2	2	2	2	2	2	1	2	2
1	4	5	1	1	1	1	7	1	1	1	1	1	5	1	1	5	5	5	5	2	2	2	1	6	6	6	6	1	1	1	1	2
1	4	5	1	1	1	1	7	1	1	1	1	1	2	2	5	2	1	1	2	2	2	1	2	1	1	1	1	1	1	1	2	2
6	7	7	6	7	7	7	6	4	6	3	3	7	7	6	6	7	6	7	7	6	6	7	4	5	7	7	6	1	2	2	1	2
7	5	7	4	6	7	7	6	4	7	6	6	7	6	7	6	4	7	7	7	6	6	7	7	6	7	7	1	1	2	1	1	2
6	7	6	6	5	6	7	6	3	3	7	7	2	2	1	2	5	4	5	4	7	6	5	5	7	5	5	6	1	1	1	1	1
6	6	6	6	4	6	7	6	3	3	6	7	7	5	7	7	5	4	7	4	7	7	6	7	6	5	6	7	2	2	2	1	2
7	6	7	6	6	5	7	6	7	6	6	6	6	7	6	6	7	6	7	6	7	6	7	6	6	7	7	7	1	1	2	2	2
5	5	5	5	7	7	6	6	5	5	5	5	5	5	5	5	5	5	5	5	6	6	6	6	5	5	5	5	1	2	1	1	2
5	5	5	5	6	7	6	6	5	5	4	4	5	5	5	5	5	5	5	5	6	5	5	5	5	4	5	5	2	2	2	2	2
6	5	6	5	6	7	6	6	7	5	4	4	7	5	4	6	6	5	3	5	5	4	4	3	6	5	4	3	1	2	2	1	1
5	5	6	6	6	7	6	6	6	6	6	5	6	5	5	5	6	6	6	6	7	7	5	5	7	7	7	7	1	1	1	1	1
7	7	6	4	6	7	6	6	3	3	7	7	2	2	3	2	7	6	6	6	4	4	6	6	6	5	6	1	1	1	1	1	1
6	6	6	6	6	7	6	6	6	6	6	6	6	6	6	6	6	6	6	6	5	5	5	5	6	6	6	6	2	1	1	1	1
5	5	4	7	7	6	6	6	3	3	7	7	2	2	1	2	6	5	6	7	5	5	4	5	5	6	5	6	2	2	2	1	1
6	5	7	4	7	6	6	6	7	7	7	4	4	6	7	6	7	7	6	7	5	4	6	5	7	7	4	1	1	1	1	2	2
6	5	6	6	7	6	6	6	4	6	6	6	6	6	6	6	6	6	5	5	7	7	6	6	6	4	7	6	2	2	2	1	1
7	7	6	6	7	6	6	6	6	7	6	5	7	7	6	6	6	6	6	6	6	7	7	6	4	4	6	6	2	1	1	2	2
5	5	5	5	6	6	6	6	5	5	5	5	5	5	5	5	5	6	5	6	6	5	6	5	5	6	5	6	2	1	1	2	1
5	5	5	5	6	6	6	6	6	6	6	6	5	5	5	5	5	5	5	5	5	5	5	5	5	5	5	5	1	2	1	1	2
6	6	6	4	6	6	6	6	7	7	7	4	7	7	5	5	5	5	5	5	5	5	5	5	6	6	5	1	2	1	1	1	1
6	5	6	5	6	6	6	6	6	5	6	5	5	6	6	6	6	5	6	5	6	6	6	6	6	6	6	6	1	2	2	1	1
5	6	5	6	6	6	6	6	6	6	6	6	6	6	6	6	7	7	7	7	7	7	6	6	5	5	5	5	2	1	1	1	1
5	6	5	6	6	6	6	6	5	5	6	5	6	6	6	6	4	3	4	4	5	4	5	5	6	6	6	5	1	2	2	1	2
6	7	7	4	6	6	6	6	6	7	7	4	7	7	6	7	6	7	7	7	7	5	4	6	7	5	6	7	2	2	2	2	2
6	6	6	6	6	6	6	6	6	6	6	6	6	6	6	6	6	6	6	6	6	6	6	6	6	6	4	4	2	1	2	2	1
6	7	6	6	6	6	6	6	6	5	7	4	7	6	7	7	7	7	7	6	7	6	6	5	4	6	6	6	2	1	1	2	1
6	6	7	6	6	6	6	6	7	6	6	6	6	7	5	6	7	6	6	5	7	6	5	7	7	6	7	6	2	1	1	2	2
7	6	7	6	6	6	6	6	3	3	6	7	2	2	1	2	6	6	7	6	6	7	6	5	5	7	5	6	2	2	2	1	1
7	7	7	6	6	6	6	6	5	6	3	3	5	6	7	7	4	7	7	6	6	6	7	6	7	7	7	7	1	2	2	1	2
6	4	4	4	5	6	6	6	7	4	4	4	5	4	2	2	4	6	6	4	7	7	6	7	6	4	6	6	2	2	1	1	1
5	5	6	5	5	6	6	6	5	6	5	5	5	6	6	5	5	5	6	6	6	7	6	6	6	7	6	6	2	2	2	1	1
5	6	6	5	5	6	6	6	6	5	6	6	5	6	5	6	7	6	5	6	7	6	5	7	7	6	5	5	2	1	1	1	1
4	6	4	6	6	5	6	6	5	5	6	5	5	6	5	6	5	6	6	6	6	5	6	5	6	5	5	6	2	2	2	1	1
5	4	5	6	6	5	6	6	5	6	4	6	6	4	6	5	6	6	5	6	6	5	6	5	7	5	6	5	1	1	1	1	1
6	5	5	6	6	5	6	6	6	5	5	5	6	5	7	7	6	6	5	6	5	5	5	6	6	6	5	6	2	2	2	2	2
6	5	6	6	6	5	6	6	6	6	5	6	6	6	5	6	6	5	6	5	6	5	6	5	5	6	5	6	2	1	1	2	2
6	5	6	6	6	5	6	6	6	5	6	5	5	6	6	6	6	5	6	6	6	5	6	6	6	5	6	5	1	2	2	1	1
6	5	6	6	6	5	6	6	6	7	6	6	6	6	7	6	5	4	6	6	5	6	5	6	5	6	7	6	2	2	2	2	1
6	6	6	6	6	5	6	6	6	6	6	6	7	7	6	5	6	5	6	6	6	6	5	6	7	7	7	7	2	1	1	1	1
6	6	6	5	7	4	6	6	5	6	4	6	6	7	6	7	6	7	6	7	7	7	7	7	7	7	6	7	1	2	2	1	2
6	6	4	6	6	4	6	6	6	5	5	6	6	5	6	6	6	5	4	5	6	5	6	5	6	5	6	6	1	2	1	1	1
6	5	6	5	7	6	5	6	7	5	3	3	6	6	6	6	7	6	6	6	7	6	7	6	7	5	7	5	1	1	1	1	1
6	5	6	6	7	6	5	6	6	6	5	6	5	5	5	4	5	4	5	5	6	5	6	5	6	5	5	4	2	2	2	1	1
7	6	5	6	7	6	5	6	7	6	5	6	7	6	5	6	7	6	5	6	7	6	5	6	7	5	5	5	1	1	1	1	1
6	7	6	6	7	6	5	6	6	5	6	5	6	5	6	5	6	5	6	5	6	5	5	4	5	5	5	4	1	2	2	1	1
6	5	6	6	6	6	5	6	6	5	6	5	6	5	4	5	4	5	6	5	6	5	4	5	5	5	5	4	2	2	2	1	1
7	6	5	6	6	6	5	6	6	4	5	6	7	5	6	5	7	5	6	6	5	6	6	5	7	5	6	5	1	2	2	1	1
5	4	5	5	5	6	5	6	5	6	5	6	5	6	5	5	5	6	5	6	4	5	6	5	5	6	5	5	2	1	1	1	1
5	6	6	5	5	6	5	6	6	5	6	5	6	5	4	4	6	5	4	5	6	5	5	5	6	5	4	5	2	2	2	1	1
5	6	5	6	5	6	5	6	5	6	6	6	6	6	6	5	4	3	3	3	3	3	3	3	5	5	5	5	1	2	1	1	1
5	6	5	5	6	5	5	6	6	5	6	5	5	6	5	6	6	5	6	5	6	5	6	5	6	6	6	6	2	2	2	1	1
6	5	7	4	6	5	5	6	7	7	6	6	6	6	7	6	7	6	7	7	6	6	7	6	7	5	6	1	2	2	1	1	2
7	5	6	5	6	5	5	6	7	5	6	5	7	6	5	5	5	4	5	6	7	5	6	5	6	4	5	5	2	2	2	1	1
7	5	5	6	6	5	5	6	6	5	6	6	7	6	5	6	7	5	6	5	7	6	6	6	7	5	4	5	2	2	1	1	1
5	4	5	4	5	5	5	6	5	4	3	4	5	5	5	5	3	2	3	3	3	3	4	3	7	2	4	4	2	2	2	1	1
5	4	5	4	4	5	5	6	6	5	5	4	5	4	5	4	4	5	5	4	5	4	5	5	5	7	6	4	1	2	2	1	1
4	5	5	6	4	5	5	6	5	4	5	5	5	5	6	5	4	3	4	4	4	4	4	4	4	3	4	4	2	2	2	1	1
6	6	7	6	4	5	5	6	6	7	7	4	6	6	7	7	7	7	7	6	6	6	4	6	6	7	6	6	2	2	1	1	1
5	6	7	6	7	4	5	6	3	3	6	7	2	2	3	2	7	6	7	4	6	6	6	7	6	7	5	4	2	2	1	2	2
6	5	6	5	6	4	5	6	7	6	5	4	7	5	5	5	6	5	5	4	7	6	5	4	5	4	5	5	2	2	2	1	1
6	5	6	6	6	4	5	6	6	5	4	6	7	6	5	6	4	3	4	4	5	4	5	6	6	7	6	6	1	1	1	1	1
6	5	4	5	5	4	5	6	6	5	5	5	5	4	4	3	6	5	4	6	4	5	6	5	5	6	5	6	1	2	1	1	1
6	4	6	5	5	4	5	6	6	5	5	4	4	5	4	5	5	4	3	5	5	4	5	4	6	4	5	4	2	2	2	1	1
7	6	6	6	7	6	4	6	6	7	6	6	6	6	4	5	5	6	6	7	6	6	7	7	6	7	5	7	2	2	1	2	2
7	5	5	4	7	5	4	6	6	6	5	4	5	4	5	5	5	4	5	5	7	5	5	5	6	5	7	5	2	2	2	1	1
6	4	7	6	7	5	4	6	4	6	6	4	6	7	4	7	4	4	6	6	6	7	6	6	6	6	6	6	2	2	2	2	2
4	4	4	4	6	5	4	6	6	5	6	5	4	4	4	4	6	6	6	6	6	6	7	5	4	4	4	4	2	1	1	2	1
5	6	6	5	6	5	4	6	6	5	3	3	7	6	5	6	7	5	6	7	7	5	5	6	7	6	5	5	2	2	2	1	1
6	5	5	6	6	5	4	6	7	6	5	5	7	6	5	5	4	5	4	4	6	5	4	4	7	6	5	5	2	2	2	1	1
7	6	5	5	6	5	4	6	6	5	4	3	5	4	3	4	3	4	5	6	7	6	5	4	6	5	6	6	1	1	2	1	1
6	4	6	4	6	4	4	6	6	4	6	4	4	5	4	5	5	4	3	4	3	4	5	4	5	4	5	1	2	2	1	1	1
6	5	4	4	5	4	4	6	4	5	6	5	5	6	5	4	6	4	5	6	3	5	5	7	4	4	5	6	2	1	2	2	2
7	4	7	6	4	7	7	5	7	5	6	6	4	6	5	7	7	7	5	7	5	6	7	7	6	7	7	7	1	2	1	2	1
6	4	6	4	6	6	7	5	6	6	6	6	6	4	6	4	6	6	7	6	4	7	6	6	5	7	7	1	2	1	1	1	2
6	5	6	5	7	5	7	5	7	5	5	4	7	4	4	3	5	4	5	6	6	5	6	5	6	6	7	6	2	2	1	1	1
7	6	5	7	7	5	7	5	5	6	7	6	7	5	5	5	6	5	4	5	5	4	3	3	5	3	3	5	1	1	1	1	1
1	4	4	1	1	5	7	5	1	1	1	1	1	5	1	1	5	5	5	5	2	2	2	2	2	1	2	2	2	2	1	1	1
6	6	6	4	7	7	6	5	3	3	6	7	6	4	7	6	4	5	7	5	6	7	4	7	7	6	7	1	1	1	1	2	1
7	6	5	6	7	6	6	5	7	5	6	5	6	5	6	6	7	5	5	6	7	6	5	5	7	5	7	6	2	2	1	1	1
5	5	5	6	6	6	6	5	5	5	6	5	4	5	6	6	4	3	4	3	4	3	4	5	5	6	5	6	2	2	2	1	1
5	6	5	6	6	6	6	5	6	5	6	5	5	5	4	5	5	5	6	5	6	4	5	5	6	5	5	5	2	1	2	1	2
4	5	6	6	5	6	6	5	5	6	6	6	6	5	5	6	5	6	6	5	6	5	6	5	5	3	3	3	2	1	2	1	1
6	5	6	6	5	6	6	5	6	5	6	5	6	5	6	5	6	4	6	5	6	5	5	5	5	4	6	4	1	2	1	1	2
6	6	6	6	4	6	6	5	3	3	6	7	2	2	3	2	7	7	5	6	4	7	7	6	7	7	7	6	1	2	1	1	2
6	5	6	6	7	5	6	5	7	5	6	5	7	5	6	5	6	5	6	7	6	5	6	7	5	4	6	6	2	2	1	2	1
7	5	5	7	7	5	6	5	7	5	5	6	7	5	7	5	6	5	6	6	7	6	5	5	7	5	7	5	1	1	1	1	1
5	5	4	5	6	5	6	5	6	5	6	6	6	5	6	5	6	5	6	5	6	5	6	5	6	5	6	6	1	1	1	1	1
5	5	6	4	6	5	6	5	6	5	4	6	6	5	5	5	5	4	5	5	6	5	6	6	6	5	4	1	1	1	1	1	1
6	5	4	5	6	5	6	5	6	5	5	6	7	6	5	5	7	5	4	5	7	6	5	5	7	5	6	5	1	2	2	2	1
5	4	5	6	6	5	6	5	5	7	5	5	6	5	6	5	7	5	7	5	6	5	6	5	7	5	7	5	1	1	2	1	1
4	5	6	6	6	5	6	5	7	6	5	5	7	6	5	4	4	5	6	7	7	6	5	6	7	6	5	7	1	2	2	1	1
6	5	6	5	6	5	6	5	6	5	5	5	5	5	4	5	4	5	6	5	6	5	5	5	6	5	6	5	1	2	1	1	1
6	5	6	5	6	5	6	5	6	5	5	5	6	5	4	5	7	5	6	4	6	6	5	6	6	5	6	6	2	2	1	2	1
6	5	6	5	6	5	6	5	6	5	6	6	6	5	6	5	6	5	6	5	6	5	6	5	6	5	6	5	2	2	2	1	1
6	5	5	6	6	5	6	5	6	5	4	4	6	5	5	4	4	3	3	3	3	2	3	2	3	3	3	4	2	2	2	1	1
6	5	5	6	6	5	6	5	7	6	5	4	7	5	6	7	7	5	6	7	5	6	7	6	7	6	6	6	1	1	1	1	1
5	5	6	6	6	5	6	5	5	6	6	4	5	4	5	5	5	4	5	5	5	4	5	4	5	5	5	5	2	1	1	1	1
6	6	5	6	6	5	6	5	6	5	3	3	7	6	7	6	6	6	5	6	6	5	6	5	7	5	7	5	2	2	2	1	1
6	6	5	6	6	5	6	5	5	5	6	5	6	5	6	5	6	5	6	5	6	5	6	6	6	5	6	5	2	1	2	1	1
5	6	6	6	6	5	6	5	3	3	7	7	1	2	3	2	6	5	6	6	5	6	7	6	6	7	6	7	2	2	2	1	1
6	5	5	7	6	5	6	5	6	5	6	5	7	5	6	5	7	6	6	5	7	5	6	7	7	5	6	5	2	2	1	1	1
7	5	7	5	6	5	6	5	6	5	4	6	6	4	4	5	5	5	5	4	6	5	4	4	7	6	5	4	1	1	1	1	1
7	6	5	6	6	5	6	5	7	6	7	5	7	6	5	5	7	6	6	5	7	6	5	6	7	6	5	6	1	1	2	1	1
7	6	7	6	6	5	6	5	3	3	6	7	2	2	3	2	7	7	6	5	6	6	5	6	6	5	6	5	2	2	1	1	1
5	5	4	4	5	5	6	5	6	5	5	6	4	5	4	4	5	4	3	4	5	4	3	7	5	4	4	5	2	1	1	1	1
5	5	5	6	5	5	6	5	6	5	5	5	4	5	5	4	5	4	5	5	5	4	5	5	5	4	4	4	2	2	2	1	1
6	5	6	5	5	5	6	5	6	5	6	5	5	4	5	5	5	3	3	4	4	3	4	4	4	3	4	5	2	1	2	1	1
5	6	6	5	5	5	6	5	4	5	4	4	4	4	5	4	5	4	4	4	3	4	4	3	5	4	4	5	2	1	2	1	1
5	6	5	4	4	5	6	5	5	6	6	5	5	6	5	6	5	6	5	5	4	5	6	5	6	5	5	1	2	2	2	1	1
7	6	5	5	4	5	6	5	7	6	5	5	7	6	5	5	7	6	5	5	7	6	5	4	7	6	5	4	2	2	2	1	1
6	5	4	3	3	5	6	5	6	5	4	3	5	5	4	4	4	4	4	3	7	5	5	4	5	4	3	4	1	1	1	1	1
5	4	5	5	6	4	6	5	6	5	6	4	5	4	5	4	4	5	5	5	5	4	4	5	5	4	5	4	1	2	2	1	1
5	5	5	4	5	4	6	5	5	5	5	4	5	4	5	4	4	5	4	5	5	4	5	5	5	4	7	4	2	1	1	1	1
6	5	4	5	7	6	5	5	6	5	4	5	7	5	5	4	5	4	5	4	6	5	4	5	6	5	4	5	2	1	1	1	1
7	6	5	4	7	6	5	5	7	6	5	5	5	5	4	5	7	6	5	4	7	6	5	4	7	5	6	1	2	2	2	1	1
7	6	5	5	7	6	5	5	4	5	4	4	7	6	5	4	7	5	4	6	6	5	4	5	7	6	5	4	1	2	2	1	1
7	6	5	6	7	6	5	5	7	6	5	6	7	6	5	6	6	5	6	5	6	5	4	5	7	6	5	6	1	2	2	1	1
7	6	7	6	7	6	5	5	6	6	6	6	6	5	6	5	6	5	6	5	6	6	6	6	6	5	6	6	1	2	1	1	1
6	5	4	4	6	6	5	5	6	5	4	5	6	6	6	6	6	6	6	6	5	6	5	7	6	6	6	6	2	1	1	1	1
5	4	5	5	6	6	5	5	5	4	5	4	5	4	5	5	5	4	5	4	5	4	4	5	5	4	4	5	1	2	2	1	2
6	5	6	6	6	6	5	5	6	5	4	5	6	5	6	5	4	5	6	7	5	6	6	6	7	6	5	5	1	1	2	1	1
5	6	6	5	5	6	5	5	5	5	4	5	6	5	6	6	5	3	4	4	4	3	4	4	5	4	4	5	1	2	2	1	1
7	5	4	6	5	6	5	5	6	5	6	5	6	5	4	5	4	3	2	3	3	2	3	4	4	3	4	3	2	2	1	1	1
6	7	6	6	5	6	5	5	6	6	6	4	7	5	4	6	7	7	6	6	7	7	7	4	6	7	4	5	2	2	2	1	2
2	1	2	1	7	5	5	5	1	2	2	2	2	2	5	1	2	5	5	2	1	1	2	2	2	2	2	2	2	1	1	2	1
2	1	2	1	7	5	5	5	2	2	1	1	1	2	2	5	2	1	2	2	1	1	2	2	2	2	2	2	2	2	1	2	1
6	5	4	5	7	5	5	5	6	5	5	6	7	6	5	5	7	6	5	5	7	6	5	5	7	6	5	4	1	2	1	1	1
7	5	4	5	7	5	5	5	7	5	6	5	7	5	6	6	7	5	5	7	6	5	6	5	7	6	5	6	2	2	2	1	1
6	5	5	5	7	5	5	5	7	5	5	4	5	4	4	5	7	5	5	5	7	6	5	5	5	4	3	4	2	2	2	1	1
6	5	4	5	6	5	5	5	7	5	5	6	7	6	5	5	7	6	5	6	7	5	5	5	7	5	7	5	2	2	2	1	1
6	5	5	5	6	5	5	5	6	5	4	5	6	5	4	5	6	4	5	5	7	6	5	5	6	5	6	5	2	2	2	1	1
6	5	6	5	6	5	5	5	6	5	5	5	6	5	6	5	4	5	5	4	5	5	4	5	5	4	4	4	1	2	2	1	1
5	6	5	6	6	5	5	5	6	5	5	5	5	4	4	5	3	2	3	3	4	4	3	4	4	3	4	4	2	2	1	2	2
1	1	1	1	5	5	5	5	7	7	7	7	2	4	2	1	5	5	5	5	2	2	2	4	2	1	2	1	2	1	1	2	1
1	1	1	1	5	5	5	5	1	1	1	1	1	2	2	2	2	1	1	2	2	2	2	1	6	6	6	6	1	1	1	1	1
1	1	1	1	5	5	5	5	7	7	7	7	5	5	5	4	2	1	2	2	1	2	2	2	2	2	2	2	2	1	1	2	2
1	1	1	1	5	5	5	5	1	1	1	1	2	2	2	1	5	5	5	5	2	2	2	1	6	6	6	6	1	1	1	2	2
1	1	1	1	5	5	5	5	7	7	7	7	1	1	1	2	1	2	2	2	1	1	2	2	2	2	1	2	1	2	1	1	2
1	1	1	1	5	5	5	5	1	1	1	1	5	5	5	5	2	2	2	2	1	2	2	2	2	2	2	2	2	1	1	1	2
1	1	1	1	5	5	5	5	7	7	7	7	2	2	1	2	1	2	2	2	2	2	1	2	1	2	2	2	2	2	1	2	2
1	2	1	2	5	5	5	5	7	2	2	1	2	2	1	2	2	2	2	1	1	1	2	2	2	2	1	2	2	2	1	1	2
1	2	1	2	5	5	5	5	7	2	1	2	2	2	2	2	1	1	2	2	1	1	2	2	2	2	2	2	2	2	1	1	2
1	2	2	2	5	5	5	5	1	1	1	2	7	2	2	2	2	1	2	2	1	1	2	2	3	2	3	2	1	2	1	1	2
1	1	1	4	5	5	5	5	1	1	1	2	2	2	2	2	2	2	2	2	2	7	2	2	2	2	2	2	1	1	2	1	1
2	2	2	2	5	5	5	5	2	2	1	2	2	7	2	1	5	5	5	5	1	1	2	4	1	2	2	3	2	1	1	2	1
1	7	1	1	5	5	5	5	7	7	7	7	1	1	2	5	2	2	2	2	2	2	2	2	1	2	2	2	1	1	1	1	2
1	7	1	1	5	5	5	5	7	7	7	7	1	2	2	2	2	2	2	1	2	2	2	2	2	2	2	2	2	2	1	1	1
1	7	1	1	5	5	5	5	7	7	7	7	2	2	2	2	1	2	2	2	2	2	2	2	1	2	1	2	1	1	1	2	2
1	7	1	1	5	5	5	5	7	7	7	7	1	1	2	2	2	2	1	2	2	2	2	2	2	1	1	2	2	1	1	2	1
1	7	1	1	5	5	5	5	7	7	7	7	2	2	5	1	1	5	5	2	2	2	2	2	2	2	2	1	2	1	1	2	1
1	7	1	1	5	5	5	5	7	7	7	7	2	2	2	2	2	2	1	2	2	2	2	2	2	2	2	2	2	1	1	2	2
1	7	1	1	5	5	5	5	7	7	7	7	2	2	1	2	2	2	2	2	2	2	2	2	2	2	2	2	1	1	1	1	1
1	7	1	1	5	5	5	5	7	7	7	7	1	2	2	2	2	1	1	2	2	2	2	2	2	1	2	2	2	2	1	2	2
1	7	1	1	5	5	5	5	7	7	7	7	2	1	2	5	2	2	2	2	2	2	2	2	2	1	2	2	1	2	1	1	1
1	1	7	1	5	5	5	5	1	1	1	1	1	5	1	1	5	5	5	5	2	2	2	2	2	2	2	2	1	1	1	1	1
1	1	7	1	5	5	5	5	7	7	7	7	2	2	5	1	2	5	5	2	2	2	2	2	2	2	2	2	2	2	1	2	2
2	1	7	1	5	5	5	5	1	2	3	3	2	2	4	2	2	1	1	1	2	2	2	1	6	6	6	6	1	2	1	1	2
2	1	7	1	5	5	5	5	2	2	2	2	1	2	2	2	2	2	1	2	2	2	1	2	1	1	2	2	2	1	1	1	2
4	4	1	2	5	5	5	5	2	7	1	1	3	1	3	2	1	2	4	2	1	1	1	2	6	6	6	6	1	2	1	2	1
2	1	1	7	5	5	5	5	1	1	2	2	1	2	1	2	2	2	4	2	3	2	2	4	2	1	1	2	2	2	1	1	1
4	1	3	4	5	5	5	5	2	3	2	1	2	2	1	2	1	3	2	1	1	7	1	3	1	4	1	1	1	2	1	1	2
2	2	1	7	5	5	5	5	1	1	2	1	4	2	4	2	1	1	3	1	2	3	1	2	4	1	1	1	1	2	2	2	1
4	1	1	7	5	5	5	5	1	2	2	3	4	3	2	2	3	2	2	2	1	1	2	2	2	1	2	1	1	1	1	2	1
5	4	5	5	5	5	5	5	5	5	6	5	5	5	6	6	5	6	6	5	5	6	5	5	6	5	4	5	1	1	1	1	1
5	4	5	5	5	5	5	5	6	5	5	6	6	5	6	5	5	4	6	4	6	5	5	6	6	5	6	5	2	2	2	1	1
5	5	5	5	5	5	5	5	1	2	2	2	2	2	3	2	2	2	4	2	1	1	1	2	6	6	6	6	1	2	2	1	1
5	5	5	5	5	5	5	5	5	5	5	5	5	4	5	5	4	4	4	4	4	4	4	4	4	4	4	4	1	2	1	2	2
5	5	5	5	5	5	5	5	7	7	7	7	2	2	3	2	5	5	5	5	7	7	7	7	5	5	5	5	1	2	1	1	2
6	5	6	5	5	5	5	5	5	6	5	6	6	5	5	4	4	3	4	5	5	5	5	4	4	5	5	4	1	2	2	1	1
4	6	6	6	5	5	5	5	6	6	6	6	4	4	4	4	4	5	5	5	5	5	5	5	6	6	6	6	2	1	2	2	2
6	6	7	5	5	5	5	5	5	5	5	5	5	5	5	5	5	5	5	5	5	5	5	5	5	5	5	5	2	1	2	1	1
1	7	1	1	4	5	5	5	7	7	7	7	1	1	1	2	1	5	5	2	1	1	2	2	2	1	2	2	2	1	1	2	2
5	6	5	4	4	5	5	5	5	4	4	4	5	4	5	4	2	3	2	3	3	3	3	3	5	4	5	1	2	1	2	1	2
3	4	3	5	3	5	5	5	2	5	5	5	3	3	3	1	3	4	4	3	2	3	3	5	3	4	3	5	2	1	1	2	2
6	5	6	5	6	4	5	5	5	4	5	5	4	4	5	5	5	4	5	5	5	4	5	4	4	5	4	5	1	2	1	1	2
1	1	1	1	5	4	5	5	1	2	1	2	2	2	2	1	5	5	5	5	1	1	2	2	1	1	2	2	2	2	1	2	1
5	3	4	4	5	4	5	5	6	5	4	4	5	5	5	4	5	4	5	4	4	5	7	4	5	4	5	4	1	2	2	1	1
3	5	5	4	5	4	5	5	5	4	5	4	4	4	5	4	5	4	5	4	4	3	4	4	5	4	7	4	1	2	2	2	1
6	4	4	4	5	4	5	5	5	4	3	5	5	4	5	5	4	5	3	5	5	3	5	7	5	4	3	5	2	2	1	1	1
5	4	5	4	5	4	5	5	6	5	4	5	6	5	5	4	6	4	5	4	5	4	4	5	5	4	7	5	1	2	1	1	1
5	5	5	4	5	4	5	5	5	4	5	5	5	4	5	4	5	4	5	5	5	4	5	5	6	5	7	5	1	2	1	1	1
5	5	5	4	5	4	5	5	5	4	5	4	5	4	5	5	5	4	5	5	5	4	5	5	5	4	7	4	1	2	2	1	1
5	4	6	4	5	4	5	5	6	5	4	5	6	5	4	3	4	4	5	6	7	6	5	6	7	6	5	1	1	2	1	1	1
5	4	5	5	5	4	5	5	5	5	4	5	6	5	6	5	5	4	5	5	5	4	5	4	5	4	5	4	1	2	2	1	1
5	4	5	5	5	4	5	5	5	4	5	4	5	4	5	4	6	5	5	6	5	5	7	5	6	5	6	5	2	2	1	1	1
5	6	5	4	5	4	5	5	4	5	5	5	5	4	5	5	4	3	5	4	4	5	4	4	6	5	5	1	2	2	2	2	1
3	3	3	3	4	4	5	5	4	4	4	4	4	4	4	4	5	5	5	7	5	5	5	5	4	4	4	4	1	1	2	2	2
6	5	6	5	3	4	5	5	5	4	5	4	5	4	3	4	5	5	5	6	6	5	4	5	5	6	5	7	1	2	2	1	1
5	3	4	3	4	3	5	5	5	4	5	4	4	4	4	3	4	3	4	7	5	4	4	4	5	4	4	4	1	2	1	1	1
7	7	4	6	7	7	4	5	6	5	3	3	4	6	6	6	6	7	6	4	6	7	7	6	6	7	6	5	1	1	1	2	2
6	5	4	5	7	5	4	5	5	4	5	5	6	5	5	3	6	5	5	4	5	4	5	6	6	5	4	5	1	2	1	1	1
6	5	5	5	7	5	4	5	6	5	4	5	7	5	5	5	7	5	5	5	7	5	4	5	7	5	5	6	2	2	2	1	1
6	5	4	6	7	5	4	5	7	5	4	4	7	5	4	5	7	6	5	4	7	6	5	7	7	5	5	5	1	2	1	1	1
7	6	5	6	7	5	4	5	5	4	5	6	7	5	4	3	7	6	5	5	7	5	4	6	7	6	5	6	2	2	1	1	1
4	4	5	4	6	5	4	5	6	4	6	4	7	6	5	4	7	5	4	5	7	5	5	4	7	6	5	4	1	2	2	1	1
5	4	5	4	6	5	4	5	5	5	4	5	4	5	4	4	7	6	5	4	7	6	5	4	7	6	5	5	2	2	2	1	1
5	4	5	5	6	5	4	5	6	5	4	5	6	4	4	5	4	3	3	3	3	3	4	5	6	5	6	5	2	2	2	2	2
6	5	5	4	6	5	4	5	7	6	5	4	7	5	4	4	6	6	6	5	6	5	5	4	7	5	7	5	2	2	1	2	1
6	5	5	5	6	5	4	5	6	5	5	4	7	6	5	4	7	6	5	4	7	6	5	4	7	6	5	4	2	2	2	1	1
5	6	5	5	6	5	4	5	6	5	4	5	6	5	5	6	7	6	5	4	7	5	4	4	6	5	6	5	2	2	2	1	1
6	5	6	5	6	5	4	5	6	4	6	4	6	5	6	5	7	6	5	4	6	5	4	4	7	6	5	4	2	2	2	1	1
6	5	6	5	6	5	4	5	4	5	5	4	5	4	5	4	5	4	5	5	5	5	4	5	5	4	5	4	2	1	1	1	1
6	5	6	5	6	5	4	5	7	6	5	4	7	6	5	5	6	5	4	5	6	5	4	5	6	5	4	5	2	2	2	1	1
6	5	5	6	6	5	4	5	6	5	4	6	6	5	4	6	7	6	5	4	7	6	5	5	7	6	5	5	2	2	2	2	1
6	5	5	6	6	5	4	5	7	5	4	5	6	4	4	4	7	5	5	5	7	5	6	5	7	5	5	5	2	2	1	1	1
1	1	1	1	5	5	4	5	7	7	7	7	2	2	2	2	1	2	2	1	1	1	2	2	2	2	1	2	1	2	1	1	2
3	3	4	5	5	5	4	5	4	5	6	5	4	5	4	5	5	4	4	5	4	5	5	4	5	4	4	5	1	2	1	2	2
4	4	4	4	5	5	4	5	5	4	5	4	4	5	4	4	4	4	5	4	4	5	7	5	5	5	5	5	1	1	1	2	1
4	5	4	5	5	5	4	5	4	5	6	5	5	6	5	4	4	5	4	4	5	4	5	4	5	4	5	5	1	1	1	1	1
6	5	5	5	5	5	4	5	4	4	4	4	5	4	4	5	5	4	5	5	4	4	5	4	5	5	5	5	1	2	2	1	1
6	6	6	5	5	5	4	5	5	4	5	5	6	5	5	4	4	5	4	5	6	5	4	5	5	4	5	5	1	1	2	1	1
5	4	4	3	4	5	4	5	5	3	5	4	5	3	5	3	4	5	4	3	7	5	4	5	5	4	3	5	2	2	2	1	1
5	3	5	4	4	5	4	5	3	4	5	4	5	4	5	4	5	4	5	4	5	4	5	7	4	4	5	4	2	2	2	1	1
5	3	4	5	4	5	4	5	5	3	5	3	5	4	5	3	5	3	5	3	5	3	5	3	5	3	5	3	2	2	2	1	1
5	4	5	4	4	5	4	5	5	4	5	4	4	3	4	5	4	5	3	4	3	4	3	4	4	7	4	3	2	2	1	2	2
5	6	5	4	4	5	4	5	5	5	5	6	6	5	4	4	6	4	6	6	6	5	6	5	6	5	6	1	2	2	1	1	1
5	4	4	5	6	4	4	5	3	4	3	4	5	4	3	4	4	3	3	3	4	3	4	3	4	3	5	5	1	2	2	1	1
6	4	4	5	6	4	4	5	6	5	4	5	6	4	5	5	6	5	4	4	5	5	4	4	7	6	4	4	2	2	2	1	1
3	4	3	5	5	4	4	5	5	4	5	5	6	5	4	5	6	5	6	5	6	5	5	5	6	6	5	6	1	2	2	1	1
5	4	4	3	5	4	4	5	4	5	4	5	4	5	4	5	4	5	6	5	7	4	5	6	4	5	4	4	1	2	2	2	2
5	4	3	5	5	4	4	5	5	4	5	4	5	4	5	5	5	4	3	4	5	4	3	4	5	4	4	5	2	2	1	1	1
4	3	5	5	5	4	4	5	5	4	5	4	4	4	5	4	4	5	6	5	4	5	4	5	5	6	5	4	1	2	2	1	1
5	4	5	4	5	4	4	5	5	4	4	5	4	5	4	5	5	4	4	5	4	4	5	4	4	7	4	5	2	2	1	1	1
5	4	5	4	5	4	4	5	3	4	4	3	3	4	4	5	3	4	3	4	3	4	3	4	4	7	3	3	1	2	1	1	1
4	5	5	4	5	4	4	5	5	4	5	4	5	4	5	4	4	3	5	3	4	3	4	3	5	4	7	5	2	2	1	1	1
4	5	4	5	5	4	4	5	5	4	5	4	5	4	3	5	4	3	2	3	5	5	4	3	5	5	4	5	1	2	1	1	1
5	4	5	5	5	4	4	5	5	4	5	4	6	5	4	4	5	4	4	5	5	4	4	5	5	4	5	4	1	1	1	1	1
5	4	5	5	5	4	4	5	5	4	5	4	5	4	5	4	5	4	5	4	4	5	4	5	5	5	5	4	2	2	2	1	1
5	4	5	5	5	4	4	5	4	5	4	5	4	4	5	5	4	5	4	4	5	5	4	4	5	4	5	4	1	1	1	1	1
5	4	5	5	5	4	4	5	5	4	5	4	5	4	3	5	5	4	3	5	5	3	4	3	5	3	5	3	2	2	1	1	1
5	4	5	5	5	4	4	5	5	4	3	4	5	3	4	3	4	3	2	3	6	4	3	3	6	4	3	4	1	2	2	1	1
5	6	5	5	5	4	4	5	5	4	5	5	5	4	5	4	5	4	5	4	5	4	5	5	4	5	4	5	2	2	2	2	2
3	4	4	3	4	3	4	5	5	5	4	5	5	4	4	5	5	4	5	4	7	5	4	5	4	5	4	5	1	2	1	1	1
5	4	3	4	4	3	4	5	5	4	3	3	3	3	3	3	4	4	5	4	5	4	7	4	5	4	4	4	1	2	1	1	1
4	4	5	4	4	3	4	5	3	4	3	5	5	4	4	3	4	3	3	2	3	3	4	3	7	3	4	3	2	1	2	2	2
5	4	5	3	6	5	3	5	6	4	5	4	5	3	4	5	5	4	5	4	7	4	5	3	5	3	5	3	1	1	2	1	1
3	4	5	4	3	5	3	5	5	4	3	5	3	5	3	5	4	5	3	5	4	5	3	7	3	5	2	5	1	2	2	1	1
3	5	3	5	5	4	3	5	5	4	4	5	3	5	3	5	4	5	4	5	5	4	4	5	4	4	5	4	1	2	1	1	2
5	4	4	4	5	4	3	5	5	4	4	5	4	4	5	4	4	4	5	6	6	4	7	6	6	5	6	7	1	2	1	1	1
4	4	5	4	5	4	3	5	5	4	4	4	6	5	5	4	2	3	2	3	4	5	5	5	7	5	4	5	1	1	1	1	1
4	4	5	4	5	4	3	5	5	4	4	4	6	5	4	5	5	6	5	4	6	5	4	5	7	6	5	4	1	1	1	1	1
5	4	3	4	5	3	3	5	5	3	4	5	5	4	5	4	5	4	3	3	4	7	2	3	5	4	4	4	2	2	2	1	1
5	4	3	4	4	3	3	5	4	4	5	5	5	4	4	4	5	4	4	5	5	5	7	4	4	3	4	3	2	2	2	2	2
7	7	7	6	4	6	7	4	7	6	3	3	4	6	6	5	7	4	7	7	6	7	7	7	7	7	6	7	1	1	1	2	2
1	4	2	1	4	3	7	4	2	2	1	4	2	1	4	1	1	5	5	2	2	2	2	2	1	2	1	4	1	2	2	1	1
5	6	6	4	7	7	6	4	7	7	7	7	2	2	3	2	5	6	7	7	7	6	6	7	6	5	4	1	2	1	2	1	1
7	6	6	6	4	7	6	4	6	7	3	3	7	6	7	6	5	7	5	6	5	6	6	7	7	6	6	6	1	2	2	2	1
6	5	4	5	5	5	6	4	6	6	4	6	5	4	5	5	5	4	5	4	5	4	5	4	5	4	5	4	2	2	1	1	1
5	4	5	4	6	4	6	4	5	6	6	5	6	5	6	5	4	3	4	4	4	3	4	3	7	4	3	4	2	1	2	1	1
6	4	6	4	6	4	6	4	6	5	4	5	6	4	5	4	5	4	5	6	6	5	6	5	7	5	5	1	1	2	1	2	1
6	4	4	6	6	4	6	4	6	4	6	4	6	4	6	4	5	6	5	5	6	5	6	6	6	5	6	6	1	1	1	1	2
6	5	4	6	6	4	6	4	6	4	6	5	6	5	6	6	6	5	4	6	6	5	4	6	6	4	6	4	2	2	1	1	1
6	5	7	4	6	4	6	4	4	6	4	6	6	4	4	4	5	4	5	6	7	6	6	5	7	6	5	1	1	1	1	1	1
6	5	6	5	6	4	6	4	6	4	5	5	6	5	4	4	6	5	6	4	6	5	4	4	6	5	4	4	2	2	2	1	1
6	5	5	7	6	4	6	4	6	4	4	6	6	5	6	5	6	5	7	6	5	6	6	5	6	6	5	6	2	2	1	2	1
4	4	4	5	5	4	6	4	5	4	5	5	6	4	5	6	5	4	5	6	5	4	5	5	6	5	5	6	2	1	1	1	2
5	5	4	4	4	4	6	4	5	5	5	5	5	5	4	4	5	5	5	5	5	5	5	7	5	6	5	5	1	1	1	1	1
7	7	6	6	5	7	5	4	3	3	7	7	1	2	1	2	6	4	6	6	6	6	7	6	6	7	6	7	2	1	1	2	1
7	6	5	4	7	6	5	4	7	6	5	4	7	6	4	5	7	6	5	7	7	5	5	6	7	6	5	1	1	2	1	1	1
7	6	5	4	7	6	5	4	7	5	5	5	6	5	6	5	7	6	5	5	7	6	5	4	7	6	5	1	1	2	2	1	1
7	5	5	5	7	6	5	4	7	6	5	5	7	6	5	6	7	6	5	5	3	4	5	4	7	6	5	4	1	1	1	1	1
7	6	5	5	7	6	5	4	7	6	5	5	7	6	5	4	7	6	5	4	7	6	5	5	7	6	5	4	2	2	2	1	1
7	5	5	7	7	6	5	4	7	6	5	6	7	6	5	5	7	6	5	4	7	6	5	5	6	7	6	6	1	1	1	1	1
6	4	5	6	6	6	5	4	6	5	4	4	7	6	5	4	5	5	6	7	7	6	5	6	7	5	6	6	1	1	1	1	1
6	5	6	5	5	6	5	4	6	5	4	4	6	5	4	6	6	5	6	5	7	6	5	4	7	6	5	5	2	2	2	1	1
6	5	5	6	7	5	5	4	5	4	5	5	5	4	5	5	6	5	5	6	6	5	5	6	6	4	5	6	1	1	2	1	1
7	5	5	6	7	5	5	4	7	6	5	5	6	5	4	5	4	3	3	3	4	3	4	3	6	5	5	5	2	1	2	1	1
7	6	5	6	7	5	5	4	6	5	4	5	7	5	4	5	7	6	4	5	7	6	5	4	7	6	5	4	2	2	2	1	1
7	6	5	6	7	5	5	4	7	6	5	5	7	6	5	5	4	5	6	7	7	6	5	6	7	6	5	6	2	1	2	2	1
7	5	5	5	6	5	5	4	5	4	5	5	5	4	4	3	5	6	6	6	7	5	5	5	6	5	6	5	2	1	1	1	1
1	1	2	2	5	5	5	4	2	7	1	1	1	2	2	5	1	1	2	1	1	1	2	2	2	2	1	2	1	1	1	1	2
2	2	2	2	5	5	5	4	1	2	2	1	1	7	2	2	1	1	1	1	1	1	2	2	2	2	1	2	2	1	1	2	2
5	4	5	4	5	5	5	4	7	6	5	4	7	6	5	4	7	5	4	4	6	5	4	4	7	7	4	5	1	1	1	1	1
5	4	5	4	5	5	5	4	5	4	5	5	6	5	5	4	3	4	5	5	5	4	5	5	4	5	7	5	1	2	2	1	1
5	4	5	4	5	5	5	4	5	4	5	5	5	4	5	5	6	5	5	5	5	5	5	4	5	4	7	4	2	2	2	1	1
5	5	4	5	5	5	5	4	5	4	5	4	4	5	4	5	5	4	5	5	5	4	5	4	4	4	3	4	2	2	2	2	2
7	5	6	5	5	5	5	4	5	5	4	5	5	4	5	4	6	4	5	6	6	5	5	6	6	5	6	6	1	2	1	1	1
3	5	4	5	4	5	5	4	5	4	5	5	4	4	5	4	5	3	4	5	5	4	5	4	5	3	4	5	1	2	2	1	1
5	4	5	4	4	5	5	4	5	4	4	3	3	3	3	3	4	3	3	2	4	3	3	3	3	7	3	3	2	2	1	1	1
4	5	4	5	4	5	5	4	5	4	4	5	4	4	5	4	4	5	5	4	5	4	4	5	4	5	5	4	2	1	1	1	1
4	5	4	5	4	5	5	4	5	4	4	5	5	4	5	4	5	4	5	4	4	5	5	4	5	4	5	4	1	1	1	2	1
3	3	5	3	3	5	5	4	5	4	3	5	3	5	3	3	5	3	4	5	7	3	5	3	5	3	3	5	1	2	2	1	1
5	4	5	4	3	5	5	4	5	4	5	5	5	4	4	5	5	4	5	5	5	4	5	4	5	7	4	5	1	2	1	1	1
6	4	5	4	6	4	5	4	5	4	5	4	6	4	4	5	5	4	5	4	5	5	3	4	6	4	7	4	2	2	2	1	1
6	5	4	5	6	4	5	4	5	4	6	5	6	5	4	5	7	6	5	4	7	5	4	4	7	6	5	4	2	2	1	1	1
5	4	4	3	5	4	5	4	5	4	4	3	5	3	5	4	5	5	4	4	7	4	5	4	6	4	6	4	2	2	2	1	1
3	4	5	4	5	4	5	4	3	4	3	4	5	4	5	4	4	4	4	4	4	4	3	4	7	4	5	3	2	1	2	1	1
4	5	4	4	5	4	5	4	4	5	4	5	5	4	5	5	4	4	5	4	4	5	5	7	4	5	4	5	2	2	1	1	1
4	4	4	5	5	4	5	4	6	5	4	5	6	5	4	5	6	5	4	5	7	6	5	4	7	6	5	4	1	2	1	1	1
5	4	5	4	5	4	5	4	5	4	5	4	5	5	4	5	4	5	4	4	5	4	4	5	4	7	4	3	2	2	2	2	1
5	4	5	4	5	4	5	4	5	4	4	3	5	4	3	4	4	4	4	3	4	4	3	4	3	7	4	5	2	1	2	2	2
5	4	5	4	5	4	5	4	3	3	4	4	4	3	4	4	4	4	4	5	3	4	5	5	5	7	4	4	2	2	1	1	2
5	4	5	4	5	4	5	4	4	5	4	5	5	4	5	4	5	4	5	4	5	4	5	4	5	7	5	4	2	1	1	1	2
5	4	5	4	5	4	5	4	5	4	5	4	4	5	4	5	4	5	5	4	5	4	4	5	6	7	5	4	2	2	1	1	1
5	4	5	4	5	4	5	4	4	5	4	5	4	6	5	5	4	4	4	5	4	5	5	6	5	7	6	5	2	2	1	1	2
4	5	4	5	5	4	5	4	5	4	5	5	5	5	5	4	5	4	5	4	5	4	5	4	5	4	5	5	1	2	2	1	1
4	4	5	5	5	4	5	4	5	4	5	5	5	4	5	4	4	3	2	3	3	3	2	3	3	3	3	3	2	2	2	1	1
6	4	5	4	5	4	5	4	5	4	3	5	5	4	5	6	4	3	5	5	5	4	3	5	5	4	7	4	2	1	2	1	2
5	5	5	4	5	4	5	4	5	4	5	4	5	4	5	5	4	4	4	4	4	5	4	5	3	4	7	4	1	2	2	1	1
5	4	5	5	5	4	5	4	5	4	3	4	5	5	4	5	5	5	5	4	5	4	4	4	5	4	5	5	2	2	2	1	1
5	4	5	5	5	4	5	4	4	5	4	5	5	4	5	4	5	4	5	4	4	4	5	4	3	4	5	4	1	2	2	1	1
5	4	5	5	5	4	5	4	5	4	3	4	4	3	4	4	3	2	3	3	5	4	4	5	5	4	5	4	2	2	2	2	2
5	4	5	5	5	4	5	4	5	4	5	4	5	4	4	5	5	4	4	4	5	4	5	4	5	4	5	4	2	2	1	1	1
5	4	5	5	5	4	5	4	5	4	5	4	5	4	5	4	5	4	4	5	4	5	4	5	4	5	4	5	2	1	1	1	1
5	4	5	5	5	4	5	4	5	4	5	5	5	4	5	4	6	5	4	6	5	4	5	4	6	4	4	5	1	2	1	1	1
6	5	4	5	5	4	5	4	5	4	5	4	6	5	4	5	5	5	5	4	5	4	5	4	5	4	5	4	1	2	2	2	1
6	5	4	5	5	4	5	4	5	4	6	5	6	4	4	5	6	5	4	4	5	4	5	5	6	4	5	5	1	1	2	1	1
6	5	4	5	5	4	5	4	7	5	4	4	7	5	4	5	7	6	5	4	7	6	4	5	7	5	5	5	2	2	2	1	1
5	6	5	5	5	4	5	4	5	4	5	4	4	5	4	5	5	4	5	5	5	4	5	5	5	4	5	4	2	2	2	1	2
6	5	6	5	5	4	5	4	5	4	5	4	4	5	4	5	5	5	5	4	4	3	4	5	5	4	5	4	2	2	2	1	1
5	3	5	3	4	4	5	4	5	5	5	5	5	5	5	5	5	5	5	5	7	5	5	5	5	5	5	6	1	2	2	1	1
4	4	4	4	4	4	5	4	5	7	4	6	6	5	6	5	7	4	4	4	4	4	7	4	4	4	4	4	2	1	1	1	2
5	6	5	4	4	4	5	4	4	3	4	3	4	3	4	3	7	7	6	7	7	6	7	7	6	7	7	6	2	1	2	1	1
6	5	5	6	4	4	5	4	5	4	5	4	5	4	4	5	2	3	3	3	2	3	3	3	4	3	4	3	2	2	2	1	1
5	4	3	3	3	4	5	4	5	3	3	4	5	4	4	3	4	3	4	7	4	2	4	5	6	5	5	5	1	2	2	1	1
5	3	5	3	3	4	5	4	5	4	5	4	5	3	5	5	4	5	5	4	7	3	5	4	5	3	5	3	1	2	1	2	2
4	4	3	5	3	4	5	4	5	4	3	4	5	4	3	5	4	4	5	5	5	4	5	5	4	3	5	4	1	2	2	1	1
3	5	4	5	3	4	5	4	4	5	5	6	6	4	5	6	6	4	5	6	6	4	6	4	6	4	5	6	1	2	2	2	2
5	4	4	5	3	4	5	4	5	4	5	4	5	4	5	4	4	5	3	4	4	5	4	4	5	4	3	5	1	2	2	1	2
5	4	5	4	4	3	5	4	4	3	5	4	5	4	4	5	5	4	5	4	5	4	5	4	4	7	4	3	2	2	1	1	2
4	5	4	5	4	3	5	4	5	3	5	3	5	5	4	5	4	3	3	4	4	3	4	5	5	4	4	3	2	2	1	2	2
2	4	6	5	3	3	5	4	4	3	3	5	3	3	5	3	4	5	3	3	5	4	3	3	3	5	3	4	2	1	2	1	1
6	5	6	5	4	2	5	4	5	4	5	4	5	5	4	5	3	2	3	3	4	3	4	4	4	3	4	4	1	2	1	1	1
7	5	4	3	7	6	4	4	7	4	5	4	5	5	4	5	7	6	5	5	7	6	5	5	7	6	5	5	2	2	1	1	1
7	5	4	4	7	6	4	4	7	6	5	4	7	6	5	4	7	6	4	6	7	6	5	7	7	5	4	5	1	2	2	1	1
4	6	5	5	4	6	4	4	4	5	6	5	5	5	4	5	4	5	4	5	5	4	4	5	4	4	4	4	2	2	1	1	1
7	6	4	5	7	5	4	4	7	5	4	4	7	4	4	4	7	6	4	4	7	5	4	5	6	4	4	5	1	2	1	1	1
6	5	4	3	6	5	4	4	5	6	5	5	5	4	4	5	3	3	3	2	7	2	3	3	4	3	3	3	1	2	2	1	1
6	5	4	5	6	5	4	4	7	5	5	5	7	6	5	4	7	5	5	4	7	6	5	4	6	5	4	5	1	1	1	1	1
6	5	6	5	6	5	4	4	6	5	3	3	7	6	5	5	6	5	5	6	6	5	6	6	6	5	6	5	1	2	1	1	1
5	4	5	4	4	5	4	4	4	5	4	5	4	5	4	5	5	4	5	4	4	5	5	4	5	4	7	4	1	2	2	2	2
6	5	5	6	4	5	4	4	4	4	4	4	4	4	4	4	4	4	4	4	4	4	4	4	4	4	4	4	2	2	2	1	1
5	5	4	3	5	4	4	4	5	5	6	5	5	4	2	4	4	5	4	5	7	4	4	4	4	4	5	4	2	2	1	1	1
5	4	4	4	5	4	4	4	5	5	5	4	4	3	4	4	3	4	4	4	6	5	4	7	4	3	5	4	1	1	1	1	1
5	4	5	5	5	4	4	4	4	4	4	4	4	4	3	4	3	4	5	6	6	6	6	5	6	5	6	5	1	1	1	1	1
3	3	3	4	4	4	4	4	4	4	4	4	4	4	4	4	4	4	4	4	4	7	4	4	4	4	4	4	1	2	2	1	1
4	4	4	4	4	4	4	4	4	4	5	5	5	5	5	5	5	5	5	5	5	5	7	5	5	5	5	5	2	1	2	1	2
4	4	4	4	4	4	4	4	4	4	4	4	5	5	5	5	5	4	5	4	5	4	7	4	4	4	4	4	2	1	2	2	1
5	5	5	5	4	4	4	4	4	4	4	4	4	4	4	4	4	4	4	4	4	4	4	4	4	4	4	4	2	2	2	1	1
5	3	4	5	4	3	4	4	5	4	3	4	4	3	4	4	5	4	3	5	5	4	4	3	3	5	3	5	2	2	1	2	2
5	4	4	5	4	3	4	4	5	4	4	4	5	4	4	5	5	4	4	4	3	4	4	3	4	3	4	4	1	2	2	1	1
5	5	5	4	4	3	4	4	5	4	5	6	4	3	3	5	2	4	3	3	3	2	3	4	5	4	7	4	2	2	2	2	2
5	4	3	4	5	4	3	4	3	4	3	4	4	3	4	4	3	3	5	4	5	7	5	3	3	5	3	3	2	1	2	1	1
5	4	3	4	5	4	3	4	4	3	5	5	5	4	3	5	4	3	5	4	5	7	3	3	5	4	3	5	2	2	1	1	1
5	4	3	4	5	4	3	4	5	4	5	4	5	4	4	5	5	4	5	4	5	4	7	4	5	4	3	5	2	1	1	2	2
5	4	3	5	5	4	3	4	5	3	3	5	5	4	5	4	5	3	4	5	5	4	3	4	5	4	3	5	2	1	2	1	1
5	3	4	5	5	4	3	4	5	3	4	5	5	4	4	5	5	4	5	3	3	4	4	5	5	4	5	4	2	2	2	1	1
5	4	5	4	5	4	3	4	5	4	5	5	5	4	3	4	2	3	2	3	2	3	3	3	7	3	4	4	2	2	1	2	1
5	4	4	5	5	4	3	4	5	4	5	4	5	4	5	4	5	4	3	4	5	4	4	4	5	3	4	5	2	2	2	1	1
5	4	5	5	5	4	3	4	5	3	3	5	5	4	3	4	4	5	3	5	5	4	5	4	5	4	5	4	2	2	2	2	2
4	5	2	3	4	3	3	4	2	3	4	4	3	4	3	4	4	4	7	4	4	3	4	3	4	3	4	5	2	2	2	1	1
1	2	1	2	3	2	1	4	7	3	2	1	2	1	5	1	2	5	5	1	2	2	2	1	6	6	6	6	1	1	2	2	2
5	4	4	5	5	4	5	3	5	4	5	4	4	3	5	5	5	3	5	3	4	4	3	5	4	5	4	5	2	2	2	2	2
5	4	5	4	5	3	5	3	5	4	4	3	5	4	3	5	2	4	5	5	5	4	3	4	7	3	4	5	2	2	2	2	2
7	6	4	4	7	6	4	3	6	5	5	4	6	5	4	4	6	5	6	5	7	6	5	7	7	6	5	4	2	2	2	1	1
6	5	4	3	6	5	4	3	6	5	4	4	6	5	4	4	4	3	4	3	7	6	5	4	7	5	4	4	1	2	1	1	1
4	5	6	5	6	5	4	3	6	4	2	4	5	5	5	4	6	5	5	6	6	5	5	6	6	5	5	6	2	1	2	1	1
6	5	6	5	6	5	4	3	6	7	5	4	6	5	3	5	7	6	4	3	7	5	4	5	6	5	5	4	1	2	2	2	1
5	3	2	3	3	5	4	3	3	5	3	5	5	5	3	3	3	3	7	5	5	4	3	4	4	3	5	4	2	1	2	1	1
6	5	4	4	6	4	4	3	6	5	4	5	5	4	3	5	4	3	4	3	3	4	5	7	7	6	5	4	2	2	2	1	1
5	4	4	3	5	4	4	3	4	4	5	3	5	4	5	4	3	3	2	4	7	4	4	5	6	5	6	6	1	2	2	1	2
5	3	4	5	5	4	4	3	5	4	4	5	4	3	4	5	5	4	5	4	5	4	4	4	5	4	4	5	2	2	2	1	2
5	5	4	4	5	4	4	3	3	4	5	4	4	3	4	3	5	3	5	3	5	4	5	7	5	4	3	4	1	2	2	1	1
5	4	5	4	5	4	4	3	5	5	5	4	5	5	4	5	6	5	5	6	6	5	4	5	7	4	5	5	2	2	2	1	1
4	4	4	4	4	4	4	3	3	4	3	4	4	3	4	4	4	3	4	4	5	4	7	4	3	4	3	4	2	2	2	1	1
4	3	4	3	3	4	4	3	4	3	4	3	4	3	4	4	3	3	4	7	4	3	4	5	4	4	5	5	2	2	2	1	1
3	5	3	5	3	4	4	3	5	2	4	5	5	3	4	5	3	4	5	3	4	5	3	5	5	3	5	4	2	2	2	2	1
4	3	4	4	4	3	4	3	3	3	4	3	4	3	3	4	4	5	6	7	7	6	7	6	7	5	5	6	1	2	1	1	1
4	4	4	4	4	3	4	3	3	4	3	4	4	3	4	3	4	3	4	4	4	4	7	4	4	3	4	3	1	1	2	1	1
5	3	5	4	4	3	3	3	5	3	4	5	4	3	4	5	4	3	3	4	4	3	3	7	5	3	3	5	1	2	1	1	1
2	2	2	2	3	3	3	3	3	3	2	3	3	2	7	3	2	3	2	3	3	3	3	3	3	3	3	3	1	2	1	2	2
2	2	2	2	3	3	3	3	3	3	3	3	3	7	3	2	3	2	2	3	3	3	2	2	3	2	3	3	1	1	1	1	1
3	2	2	3	3	3	3	3	2	2	3	3	2	3	2	3	3	7	2	3	3	2	3	2	2	3	2	2	1	2	1	1	1
2	3	2	3	3	3	3	3	3	2	3	3	2	2	2	3	2	3	7	2	3	3	3	3	2	3	3	3	1	1	1	1	1
2	3	3	3	3	3	3	3	2	3	2	3	3	3	3	2	3	2	3	7	3	3	3	3	3	3	3	2	2	2	1	2	1
3	3	3	3	3	3	3	3	3	3	3	3	4	5	4	5	3	4	5	7	4	5	4	3	4	3	4	5	2	1	1	1	1
5	3	2	3	3	3	3	3	4	4	4	4	3	4	4	4	3	4	7	4	4	4	4	4	3	4	4	3	2	2	2	1	1
3	2	3	2	2	3	3	3	3	3	3	3	2	3	2	3	7	3	3	3	3	2	3	3	3	3	3	3	2	1	1	2	2
2	3	2	3	2	3	3	3	3	3	3	3	3	3	3	3	2	7	3	4	3	2	3	2	3	2	3	2	1	1	1	1	1
3	3	3	2	2	3	3	3	3	3	2	3	2	2	3	2	7	2	3	3	2	3	3	2	3	2	2	3	1	1	1	1	2
3	3	3	3	2	3	3	3	2	3	2	3	3	2	2	3	2	3	3	7	3	3	2	3	3	3	3	2	1	1	1	2	2
2	2	2	2	3	2	3	3	3	3	3	2	3	3	7	2	2	2	3	3	2	3	2	2	3	3	2	3	2	1	1	2	2
3	3	2	2	3	2	3	3	3	2	2	2	3	2	3	2	7	3	2	2	2	3	3	2	2	2	3	2	1	1	1	1	1
3	3	2	2	3	2	3	3	3	2	2	3	3	3	3	2	7	3	2	2	2	3	3	3	2	2	2	2	1	2	1	1	1
2	3	3	2	3	2	3	3	2	3	3	3	3	3	3	3	7	3	3	3	3	3	2	3	3	3	3	3	1	1	2	1	1
3	3	2	3	3	2	3	3	3	2	2	3	3	2	2	3	3	3	7	3	3	3	2	3	3	3	2	2	1	1	1	1	1
3	2	3	3	3	2	3	3	3	3	2	3	3	3	3	3	2	3	7	3	2	2	3	3	3	3	3	2	2	1	1	2	2
3	3	3	3	3	2	3	3	2	2	2	3	3	3	3	3	3	3	3	7	3	2	2	3	3	3	3	2	1	1	1	1	1
3	3	3	3	3	2	3	3	3	3	2	3	2	3	3	3	3	3	2	7	3	2	3	2	3	3	3	2	1	1	1	1	1
2	3	2	3	2	2	3	3	3	3	3	3	3	2	3	2	2	7	3	3	3	3	2	2	3	3	2	3	1	1	1	1	1
3	3	3	3	2	2	3	3	3	2	3	3	2	3	3	3	3	3	2	7	2	2	3	2	3	3	3	2	2	1	1	1	1
2	2	2	2	1	2	3	3	3	2	3	3	2	7	3	3	3	3	2	3	2	3	3	3	3	3	3	2	2	1	1	2	2
5	6	7	6	4	3	2	3	6	5	4	5	6	5	4	5	4	4	4	5	4	5	6	6	7	6	5	5	2	2	2	1	1
2	2	2	3	3	3	2	3	3	2	2	2	3	2	2	3	2	7	3	3	2	2	3	2	2	3	3	3	1	1	1	1	1
3	3	3	3	3	3	2	3	3	3	2	2	2	2	2	2	3	3	3	7	3	3	3	3	3	3	3	3	1	1	1	1	2
2	3	3	3	2	3	2	3	3	2	3	2	2	2	2	2	3	2	7	3	3	3	3	3	2	2	3	3	2	1	1	2	2
2	2	3	3	3	2	2	3	2	2	2	2	2	2	2	2	2	3	7	2	3	2	3	2	2	2	3	3	1	1	1	1	1
2	2	2	2	2	2	2	3	3	3	2	3	3	3	7	2	3	3	3	2	2	3	2	3	3	2	3	2	2	2	1	1	1
2	3	2	1	3	2	7	2	2	3	3	3	3	4	3	4	2	3	2	3	2	3	2	2	4	3	4	3	1	1	1	1	1
2	2	2	1	2	2	7	2	2	2	1	2	2	1	2	2	2	1	2	2	2	2	2	2	1	2	2	2	1	1	1	1	2
2	2	2	1	2	2	7	2	2	2	2	2	2	1	1	2	5	5	5	5	2	1	1	2	6	6	6	6	1	2	1	1	2
2	2	2	1	2	2	7	2	2	1	1	1	2	2	1	2	1	1	2	2	2	2	1	2	2	2	2	2	2	1	1	2	2
2	2	2	1	2	2	7	2	2	2	1	1	1	2	2	2	5	5	5	5	2	1	1	2	6	6	6	6	1	1	2	1	2
2	2	2	1	2	1	7	2	2	2	1	2	2	2	2	2	2	2	2	2	2	2	2	1	6	6	6	6	2	1	1	1	1
2	1	2	2	1	5	5	2	2	1	2	7	2	2	2	2	5	5	5	5	2	1	1	1	6	6	6	6	2	1	1	2	2
2	1	1	3	1	5	5	2	1	1	3	3	4	2	3	2	1	7	1	1	2	4	1	1	6	6	6	6	2	2	1	1	2
1	1	1	4	1	5	5	2	2	1	1	1	1	1	2	5	1	1	2	1	2	7	2	1	6	6	6	6	1	1	1	1	1
1	4	4	5	1	5	5	2	2	2	2	2	2	1	2	2	2	2	2	2	2	2	1	2	2	2	2	2	1	1	1	1	1
3	1	2	3	2	1	4	2	2	4	1	3	2	1	3	1	5	7	5	5	3	1	3	3	3	2	2	2	1	2	2	2	1
3	2	2	3	3	3	3	2	3	3	3	2	3	3	3	3	3	7	3	2	3	3	3	3	3	3	3	3	2	1	1	1	1
2	3	2	3	3	3	3	2	3	2	3	3	2	3	2	3	3	7	2	3	3	3	3	3	3	3	2	3	1	1	1	1	2
2	3	2	3	3	3	3	2	3	2	3	3	2	3	2	3	3	7	2	3	3	3	3	3	3	3	2	3	1	2	1	1	1
3	3	3	2	3	3	3	2	2	3	2	2	3	3	3	2	3	7	3	3	3	3	3	2	3	3	2	3	2	1	1	2	2
3	2	3	3	3	3	3	2	2	3	3	2	3	2	3	3	3	3	7	3	3	3	2	3	3	2	2	2	1	1	1	1	1
2	3	3	3	2	3	3	2	2	3	3	3	3	3	2	3	3	3	7	3	2	3	3	3	2	2	3	2	2	2	1	1	1
3	3	3	2	2	2	3	2	3	2	3	2	2	3	3	3	7	3	2	3	3	3	3	2	3	2	3	3	2	2	1	2	2
2	3	3	3	2	2	3	2	3	3	3	3	3	3	3	3	3	3	7	2	3	2	3	3	3	2	3	2	1	2	1	1	1
3	3	3	3	2	2	3	2	3	3	3	2	3	2	3	3	3	3	3	7	2	3	2	3	3	3	2	2	2	2	1	1	1
1	1	1	4	1	2	3	2	2	1	2	2	2	3	4	2	2	1	2	2	2	7	2	3	2	1	2	2	2	2	1	1	1
2	2	2	1	2	7	2	2	2	2	2	1	2	2	2	2	1	1	1	1	3	3	2	3	3	3	3	3	1	1	1	2	2
2	2	2	1	2	7	2	2	2	3	3	2	2	3	3	2	2	2	3	3	3	2	3	2	2	3	2	2	1	1	1	1	2
2	2	2	1	2	7	2	2	2	2	2	1	1	2	2	5	1	2	2	2	5	5	5	5	3	3	2	3	2	1	1	2	2
2	2	2	1	1	7	2	2	2	1	2	1	1	2	2	2	3	3	2	3	3	2	3	2	3	2	3	2	1	1	1	1	1
2	3	2	2	3	3	2	2	3	3	3	2	3	3	3	3	7	2	2	3	2	3	3	3	3	3	2	3	2	1	1	2	2
2	3	2	3	3	3	2	2	3	3	2	3	3	3	3	3	2	7	3	3	3	3	3	3	3	3	3	3	2	1	1	2	2
3	3	2	3	3	3	2	2	2	3	2	2	3	3	2	2	3	3	7	3	3	2	3	3	2	3	3	3	2	1	1	1	2
3	3	2	3	3	3	2	2	2	3	3	2	3	2	2	3	3	2	7	3	2	3	3	2	3	3	3	3	1	1	1	1	1
1	1	2	1	7	2	2	2	5	5	5	5	2	1	2	2	1	2	1	2	1	2	2	1	6	6	6	6	2	1	1	2	2
2	2	1	1	7	2	2	2	2	2	2	2	2	2	2	2	2	2	1	2	2	2	2	2	1	1	2	1	1	2	1	1	2
2	1	2	1	7	2	2	2	2	2	1	2	2	1	2	2	1	2	1	1	5	5	5	5	1	1	1	2	1	1	1	1	2
2	1	2	1	7	2	2	2	2	2	1	2	2	2	2	3	2	3	2	3	3	3	2	3	3	2	3	2	1	1	1	1	2
2	1	2	1	7	2	2	2	2	2	1	1	2	1	2	2	2	2	2	2	2	2	2	2	1	2	2	1	2	2	2	1	1
2	4	1	1	7	2	2	2	1	2	4	3	4	4	2	2	2	2	2	1	2	2	4	1	6	6	6	6	2	1	1	2	1
2	1	1	2	2	2	2	2	7	1	2	2	1	1	2	2	2	2	2	1	5	5	5	5	1	2	2	2	2	1	1	1	2
2	1	1	2	2	2	2	2	7	5	5	5	2	2	2	2	2	1	1	2	1	2	1	1	6	6	6	6	2	1	1	2	2
1	2	1	2	2	2	2	2	7	2	2	2	2	1	1	2	1	2	2	2	5	5	5	5	2	2	2	2	2	1	1	2	2
1	1	2	2	2	2	2	2	2	2	1	7	2	2	2	2	2	2	3	2	3	3	3	2	3	3	3	3	1	1	1	1	1
2	2	1	2	2	2	2	2	2	7	1	1	2	2	2	1	5	5	5	5	2	2	2	1	6	6	6	6	2	1	1	2	2
2	2	1	2	2	2	2	2	2	7	1	2	1	1	1	2	1	5	5	2	2	2	1	1	6	6	6	6	1	2	1	1	1
2	1	2	2	2	2	2	2	4	5	5	7	1	1	2	2	4	2	2	2	1	2	1	1	6	6	6	6	2	2	2	2	2
2	1	2	2	2	2	2	2	2	2	1	7	2	2	2	2	2	2	1	2	5	5	5	5	2	2	2	2	2	1	1	2	2
2	1	2	2	2	2	2	2	1	2	2	1	7	5	5	5	1	1	1	1	1	2	2	2	1	2	1	2	1	1	1	2	2
2	1	2	2	2	2	2	2	2	1	2	2	7	2	2	2	2	2	1	2	2	2	2	2	2	1	2	1	2	1	1	1	2
1	2	2	2	2	2	2	2	2	2	2	1	7	2	2	1	5	5	5	5	5	5	5	5	2	1	2	2	2	1	1	2	2
1	2	2	2	2	2	2	2	1	1	2	2	2	7	1	2	2	1	2	2	2	2	2	2	2	2	2	2	2	1	1	2	2
1	2	2	2	2	2	2	2	2	2	2	1	7	2	5	1	2	5	5	2	2	2	2	1	6	6	6	6	1	1	1	2	1
1	2	2	2	2	2	2	2	2	1	2	1	7	2	2	2	2	2	2	3	2	3	3	3	3	3	2	3	2	1	1	2	2
1	2	2	2	2	2	2	2	2	2	1	2	7	2	2	2	2	1	2	2	2	2	1	2	2	1	2	2	2	1	1	1	1
2	2	2	2	2	2	2	2	2	2	2	3	3	3	7	2	2	3	3	3	2	3	3	3	2	3	3	3	1	1	1	1	1
2	2	2	2	2	2	2	2	2	1	2	1	2	1	2	7	2	2	1	1	2	2	1	2	2	1	2	1	2	2	1	2	2
2	2	2	2	2	2	2	2	2	1	2	4	1	1	7	5	3	1	1	2	2	2	1	1	6	6	6	6	2	1	1	2	2
2	2	2	2	2	2	2	2	3	3	3	2	3	3	3	7	3	2	2	2	3	2	2	3	2	2	2	2	2	1	1	1	2
2	2	2	2	2	2	2	2	2	2	1	2	4	5	4	7	2	2	2	2	1	2	2	2	3	2	3	3	2	1	1	2	2
2	2	2	2	2	2	2	2	5	5	5	5	2	2	7	2	2	2	1	1	1	2	1	1	6	6	6	6	2	2	1	2	2
2	2	2	2	2	2	2	2	1	2	2	2	1	7	2	2	2	2	2	1	5	5	5	5	2	2	1	1	2	1	1	2	2
2	2	2	2	2	2	2	2	2	1	2	2	2	1	2	7	2	1	2	2	2	2	2	1	6	6	6	6	1	2	1	1	1
2	2	2	2	2	2	2	2	2	2	2	2	2	2	1	7	2	2	1	2	2	2	2	1	6	6	6	6	1	1	1	1	2
2	2	2	2	2	2	2	2	2	2	2	2	2	2	2	1	7	5	5	5	2	2	2	2	2	2	1	2	1	1	1	1	1
2	2	2	2	2	2	2	2	2	2	1	2	2	7	1	2	1	1	2	2	5	5	5	5	1	1	2	2	1	1	1	2	2
2	2	2	2	2	2	2	2	2	2	2	1	2	1	2	7	1	2	2	1	2	2	2	1	6	6	6	6	2	2	1	2	2
1	1	7	1	2	2	2	2	2	2	2	2	2	2	1	2	5	5	5	5	2	1	2	1	6	6	6	6	2	1	1	1	1
1	1	7	1	2	2	2	2	7	7	7	7	1	2	2	2	2	2	2	2	2	2	2	2	2	2	2	1	2	1	1	2	2
1	2	1	7	2	2	2	2	1	2	2	1	1	2	1	2	2	1	2	1	2	2	2	2	2	1	1	2	1	2	1	1	1
2	2	1	7	2	2	2	2	5	5	5	5	2	2	2	5	1	2	1	2	1	2	2	1	6	6	6	6	2	2	1	2	1
2	2	1	7	2	2	2	2	2	2	2	2	2	1	1	2	5	5	5	5	2	1	2	1	6	6	6	6	2	2	2	2	2
2	2	1	7	2	2	2	2	2	2	1	2	2	2	2	2	1	2	2	2	5	5	5	5	2	3	3	2	1	1	1	1	1
2	2	1	7	2	2	2	2	2	2	1	2	2	1	2	2	1	2	2	2	2	2	1	2	1	2	2	2	2	1	1	2	1
5	5	4	5	2	2	2	2	2	1	1	2	2	2	2	2	2	2	2	1	1	1	1	1	6	6	6	6	1	1	1	1	1
5	5	5	5	2	2	2	2	1	1	1	1	1	5	1	1	5	5	5	5	1	1	1	1	6	6	6	6	2	1	1	2	2
2	1	1	2	1	2	2	2	7	2	1	2	2	2	1	2	2	2	1	1	5	5	5	5	2	2	1	1	1	2	1	1	1
2	1	1	2	1	2	2	2	7	3	2	3	2	3	2	2	2	2	3	3	2	2	3	2	2	3	3	2	2	1	1	2	2
1	1	2	2	1	2	2	2	2	2	2	7	2	2	5	1	2	5	5	2	2	2	1	2	2	2	2	2	2	1	1	2	1
2	2	1	2	1	2	2	2	1	7	1	2	2	2	2	2	2	2	2	2	2	2	2	1	6	6	6	6	1	1	1	1	2
2	2	1	2	1	2	2	2	2	7	2	1	2	2	2	2	2	2	2	1	2	2	2	2	2	2	1	2	1	2	2	1	1
2	1	2	2	1	2	2	2	2	2	1	2	7	2	2	2	2	1	1	1	2	2	2	2	2	2	2	1	2	1	1	2	2
1	2	2	2	1	2	2	2	2	2	1	1	2	7	2	1	5	5	5	5	2	2	2	2	1	2	2	2	1	1	1	1	1
2	2	2	2	1	2	2	2	2	2	2	1	2	2	2	1	7	5	5	5	2	2	2	2	2	2	2	2	1	1	1	1	2
2	2	2	2	1	2	2	2	2	2	2	2	2	2	2	2	7	1	2	1	2	2	2	2	2	2	2	2	2	1	1	2	1
2	1	1	2	2	1	2	2	7	1	2	1	2	2	2	1	5	5	5	5	3	1	1	2	2	2	1	2	1	1	1	1	2
2	2	1	2	2	1	2	2	2	7	2	2	2	2	2	1	5	5	5	5	5	5	5	5	2	1	2	2	2	2	1	2	2
2	1	2	2	2	1	2	2	1	2	2	7	2	2	1	2	1	2	2	2	2	2	1	2	3	3	3	3	1	1	1	1	2
2	1	2	2	2	1	2	2	2	2	2	2	7	1	2	2	1	2	2	2	2	2	2	2	1	2	2	2	2	1	1	1	1
2	1	2	2	2	1	2	2	2	2	2	7	2	2	2	2	2	1	2	2	2	2	2	1	6	6	6	6	1	1	1	1	1
1	2	2	2	2	1	2	2	1	1	1	2	2	7	1	2	1	2	1	2	2	2	2	2	2	2	2	2	2	2	1	1	1
1	2	2	2	2	1	2	2	2	2	2	2	7	2	2	2	2	2	2	1	2	2	1	2	2	2	2	2	1	1	1	1	2
2	2	2	2	2	1	2	2	2	2	1	2	1	2	2	7	2	2	2	2	2	2	2	1	6	6	6	6	1	1	1	1	1
2	2	2	2	2	1	2	2	2	1	2	1	2	7	2	2	2	2	2	2	1	2	1	1	6	6	6	6	2	1	1	1	1
2	2	2	2	2	1	2	2	3	3	3	2	3	7	3	3	2	3	2	3	3	3	3	3	2	3	3	2	2	2	1	1	1
1	1	7	1	2	1	2	2	7	7	7	7	5	5	5	5	1	1	1	2	1	2	2	2	1	1	2	2	2	1	1	2	1
1	1	7	1	2	1	2	2	7	7	7	7	2	2	2	2	2	2	2	2	2	2	2	1	6	6	6	6	2	1	2	2	2
1	1	7	1	2	1	2	2	7	7	7	7	2	2	2	2	2	2	2	2	2	2	2	2	2	2	2	2	2	1	1	2	2
5	5	5	5	2	1	2	2	2	2	1	1	2	2	1	2	2	2	2	1	1	1	1	2	6	6	6	6	2	1	2	2	2
2	2	1	2	1	1	2	2	1	7	1	2	2	2	2	2	2	2	2	2	2	2	2	3	2	2	3	3	2	1	1	1	2
1	2	2	2	1	1	2	2	2	2	2	1	7	2	2	2	2	2	2	2	2	2	2	2	2	2	2	2	2	1	1	2	2
1	1	1	4	1	1	2	2	5	5	5	4	1	1	2	2	2	1	2	2	1	7	1	1	6	6	6	6	1	1	1	2	1
2	2	2	2	1	1	2	2	2	2	2	2	1	2	7	2	2	1	1	2	2	2	2	1	6	6	6	6	2	1	1	2	2
2	2	2	2	1	1	2	2	2	2	1	2	2	2	2	7	2	1	2	2	2	2	2	2	2	2	2	1	1	2	1	1	1
1	2	1	7	1	1	2	2	2	2	2	2	2	2	2	1	5	5	5	5	1	1	2	1	6	6	6	6	1	2	1	1	2
1	2	2	1	2	7	1	2	1	2	2	2	1	1	2	2	2	2	2	2	2	2	2	2	1	2	2	1	1	1	1	1	1
2	2	2	1	2	7	1	2	2	1	2	2	2	2	2	2	2	2	3	3	3	3	3	2	3	3	3	3	2	2	1	1	1
2	2	2	1	2	7	1	2	5	5	5	5	1	2	5	1	1	5	5	1	1	2	1	2	2	1	2	1	1	1	1	1	2
2	2	2	1	1	7	1	2	2	1	1	2	5	5	5	5	2	2	1	1	1	2	2	1	6	6	6	6	2	1	1	2	1
2	2	2	3	2	4	1	2	1	1	4	2	2	1	4	1	2	7	5	1	5	5	5	5	3	1	1	1	2	2	2	1	1
2	2	1	1	7	2	1	2	1	2	2	1	1	1	2	2	2	1	2	2	2	2	2	2	3	2	3	2	1	2	1	2	2
2	1	2	1	7	2	1	2	5	5	5	5	2	1	1	2	2	2	2	2	1	2	1	1	6	6	6	6	1	1	1	1	1
2	1	1	2	2	2	1	2	7	2	2	2	2	2	2	3	3	2	2	2	3	2	2	3	2	3	3	3	1	1	1	1	2
2	2	1	2	2	2	1	2	2	7	1	2	1	2	2	2	2	2	1	2	2	2	1	2	1	2	1	2	2	1	1	2	1
2	2	1	2	2	2	1	2	2	7	2	2	1	1	1	2	2	5	5	1	2	2	1	2	2	2	2	1	1	1	1	2	1
1	2	2	2	2	2	1	2	1	2	2	2	7	2	5	1	5	5	5	5	2	1	2	1	6	6	6	6	1	1	2	1	1
2	2	2	2	2	2	1	2	1	2	2	2	5	5	5	7	1	2	1	2	1	2	2	2	1	1	2	1	1	2	1	2	1
2	2	2	2	2	2	1	2	2	2	1	2	2	1	7	2	2	2	2	2	2	2	2	1	6	6	6	6	2	2	1	1	1
1	4	2	2	2	2	1	2	5	5	4	5	1	3	2	2	7	1	1	1	1	2	1	1	6	6	6	6	2	2	2	1	2
2	2	1	7	2	2	1	2	1	2	2	1	2	2	2	2	5	5	5	5	2	1	1	2	6	6	6	6	1	2	1	1	1
5	5	5	5	2	2	1	2	2	1	2	2	2	2	2	2	2	1	2	1	1	1	1	2	6	6	6	6	2	2	1	2	1
1	2	1	2	1	2	1	2	7	2	2	2	2	2	2	1	5	5	5	5	2	2	2	2	2	2	1	2	1	1	1	1	2
2	2	2	2	1	2	1	2	5	5	5	5	2	1	7	2	2	1	1	2	1	2	1	2	1	2	2	2	1	1	1	1	1
2	2	2	2	1	2	1	2	1	1	2	2	2	7	2	2	1	1	2	1	5	5	5	5	2	1	2	2	2	1	1	1	1
1	1	1	1	2	1	1	2	1	2	1	2	1	1	1	1	5	5	5	5	5	5	5	5	1	2	1	2	1	1	1	1	1
1	2	1	2	2	1	1	2	7	2	2	2	2	2	2	2	2	2	2	2	2	2	2	1	6	6	6	6	2	1	1	2	2
1	2	2	2	2	1	1	2	2	1	2	1	7	1	1	2	2	2	2	2	2	2	2	2	2	2	2	3	2	1	1	2	2
2	2	2	2	2	1	1	2	2	2	2	2	2	2	2	7	1	1	2	2	2	2	2	2	2	2	1	2	2	1	1	2	2
2	2	2	2	2	1	1	2	2	2	2	2	1	7	2	5	3	2	2	2	2	3	2	3	2	3	2	3	2	2	1	2	2
2	2	2	2	2	1	1	2	5	5	5	5	2	7	1	2	2	1	2	2	1	2	1	2	2	1	2	2	2	1	1	1	2
2	2	2	2	2	1	1	2	2	2	2	2	1	2	2	7	1	2	2	2	2	2	2	2	2	2	2	2	1	2	1	1	1
3	2	1	3	2	1	1	2	2	2	1	1	5	5	5	5	2	7	4	4	1	2	2	2	2	1	1	2	2	2	2	2	1
1	1	2	2	1	1	1	2	2	1	2	7	2	1	2	2	1	2	1	2	2	2	1	2	2	2	2	2	2	2	1	1	1
2	1	2	2	1	1	1	2	1	1	1	7	1	1	1	2	2	5	5	1	5	5	5	5	2	2	2	2	1	1	1	2	2
2	2	2	2	1	1	1	2	1	2	1	1	2	1	7	2	1	2	2	1	2	2	2	2	3	2	3	2	2	1	1	1	2
2	2	2	1	2	2	7	1	2	1	2	2	2	2	2	2	2	1	2	2	2	2	2	2	2	2	2	2	2	2	1	2	1
3	2	2	1	1	1	7	1	2	1	1	2	1	2	5	1	2	5	5	2	5	5	5	5	2	1	1	2	1	2	2	1	2
2	4	2	1	1	1	7	1	1	2	2	1	1	2	2	5	1	2	2	2	2	2	1	2	2	2	2	1	2	1	2	2	1
1	4	4	1	1	1	7	1	5	5	5	5	1	1	1	1	5	5	5	5	1	2	1	2	2	2	1	2	2	2	1	2	1
1	2	2	1	1	7	5	1	1	1	2	1	1	2	2	2	1	2	2	2	2	2	1	1	6	6	6	6	1	1	1	1	1
1	1	1	4	1	5	5	1	1	1	1	2	5	5	5	5	1	2	2	1	1	7	2	2	2	2	1	2	2	1	1	1	2
1	1	1	4	1	5	5	1	1	1	1	1	1	1	2	2	2	1	2	1	2	7	2	2	1	2	2	2	1	1	1	1	1
1	1	1	4	1	5	5	1	1	1	1	1	1	1	2	2	1	2	2	1	2	7	2	2	2	2	2	1	1	1	1	1	2
1	1	1	4	1	5	5	1	1	1	1	1	1	5	1	1	5	5	5	5	2	7	2	2	2	2	1	2	2	1	1	2	2
1	1	7	1	1	5	5	1	7	7	7	7	2	2	2	2	2	2	2	2	2	2	2	2	2	2	1	1	1	2	1	1	2
1	4	4	4	1	5	5	1	2	2	2	2	2	2	2	1	5	5	5	5	2	2	7	2	2	2	2	2	1	1	1	1	1
1	4	4	5	1	5	5	1	1	1	1	1	1	5	1	1	5	5	5	5	2	2	2	2	2	2	1	2	2	1	1	1	1
1	4	4	5	1	5	5	1	1	1	1	1	1	2	5	1	2	5	5	2	2	2	2	1	6	6	6	6	2	2	1	1	2
1	5	4	5	1	5	5	1	1	1	1	1	2	1	2	5	1	2	2	1	5	5	5	5	1	2	1	2	2	1	1	1	1
1	5	4	5	1	5	5	1	2	2	2	2	2	2	2	2	2	2	2	2	2	2	2	2	2	2	2	2	2	1	1	1	1
1	4	5	5	1	5	5	1	1	1	1	1	1	5	1	1	5	5	5	5	2	2	2	2	2	2	2	2	1	2	1	2	2
4	4	5	4	1	5	5	1	2	1	1	1	2	1	2	5	1	2	1	2	1	1	1	1	7	6	6	6	2	2	2	1	2
1	3	2	2	2	2	4	1	2	3	1	2	1	1	1	2	7	5	5	5	1	2	3	2	2	2	3	2	1	2	2	1	2
1	2	2	1	2	7	2	1	2	2	1	1	5	5	5	5	2	2	1	2	1	2	2	2	2	1	2	2	2	2	1	2	2
1	2	2	1	2	7	2	1	2	1	1	2	1	1	1	2	1	5	5	2	2	2	2	2	2	2	2	2	1	2	2	1	1
2	2	2	1	2	7	2	1	3	3	2	3	3	2	3	2	2	2	2	2	3	2	3	2	3	2	2	3	1	1	1	1	1
7	7	7	7	4	3	2	1	1	1	2	1	1	4	1	3	7	5	5	5	2	1	1	4	1	1	2	2	2	1	1	2	1
7	7	7	7	2	3	2	1	2	3	2	2	7	5	5	5	4	1	2	4	1	2	2	4	4	1	1	2	2	2	2	1	1
7	7	7	7	2	3	2	1	1	1	2	2	1	4	2	3	5	5	5	7	2	1	1	2	1	2	2	1	2	1	1	1	2
7	7	7	7	7	2	2	1	2	2	2	2	2	2	2	2	5	5	5	5	2	1	1	2	6	6	6	6	1	2	1	2	2
7	7	7	7	4	2	2	1	7	2	1	2	2	2	4	2	2	1	2	2	5	5	5	5	2	4	1	2	1	2	1	1	1
7	7	7	7	2	2	2	1	7	2	2	1	2	1	2	2	1	1	2	1	5	5	5	5	2	2	2	1	2	2	2	2	2
7	7	7	7	2	2	2	1	2	2	2	7	4	5	4	5	2	2	2	2	1	2	2	2	2	2	2	2	1	1	1	1	1
7	7	7	7	2	2	2	1	2	7	2	2	2	2	1	2	2	2	2	2	5	5	5	5	2	2	1	1	1	1	1	1	2
7	7	7	7	2	2	2	1	2	1	1	2	2	2	7	2	1	2	2	1	2	2	2	1	6	6	6	6	2	1	1	2	2
7	7	7	7	2	2	2	1	5	5	5	5	2	2	7	2	2	2	2	1	1	2	1	1	6	6	6	6	1	2	2	1	2
7	7	7	7	2	2	2	1	5	5	5	5	1	2	7	2	1	2	2	2	1	2	1	2	2	2	2	2	2	1	1	1	1
7	7	7	7	2	2	2	1	2	1	2	2	2	2	2	7	2	1	2	2	2	2	1	2	2	2	2	2	2	1	1	2	2
7	7	7	7	2	2	2	1	2	2	1	1	1	2	2	5	1	2	2	2	1	1	1	2	6	6	6	6	2	1	1	1	1
7	7	7	7	1	2	2	1	2	1	1	7	2	1	2	2	1	2	2	2	2	2	1	2	2	2	2	2	1	2	1	1	1
7	7	7	7	1	2	2	1	1	7	1	2	2	1	2	2	3	3	2	2	2	3	3	2	3	3	2	3	1	1	1	1	1
7	7	7	7	1	2	2	1	2	7	2	2	2	3	3	3	3	3	3	3	3	3	3	2	3	3	3	3	2	1	1	2	2
7	7	7	7	1	1	2	1	2	2	2	7	2	2	2	1	5	5	5	5	2	2	2	2	1	2	1	2	2	1	1	2	1
7	7	7	7	1	1	2	1	2	2	2	7	2	2	2	2	5	5	5	5	2	1	1	1	6	6	6	6	2	1	1	1	1
7	7	7	7	1	1	2	1	1	2	2	2	2	7	1	2	2	2	2	2	2	2	2	1	6	6	6	6	2	1	1	1	1
7	7	7	7	1	1	2	1	3	2	2	1	1	2	1	4	1	7	1	2	1	1	2	1	6	6	6	6	2	2	1	2	2
7	7	7	7	2	3	1	1	2	2	1	4	5	5	5	5	2	7	3	1	1	2	2	2	2	2	1	1	2	2	1	2	2
7	7	7	7	2	2	1	1	1	2	1	7	1	2	2	2	2	1	2	2	2	2	2	2	1	2	1	2	2	2	1	1	2
7	7	7	7	2	2	1	1	2	2	1	2	7	2	2	2	2	2	1	1	2	2	2	2	2	1	2	2	2	1	1	2	2
7	7	7	7	2	2	1	1	1	1	1	2	2	2	7	2	2	2	2	2	2	2	1	2	2	2	2	2	2	1	1	2	2
7	7	7	7	2	2	1	1	2	1	2	2	1	2	7	2	2	1	1	2	2	2	1	2	1	1	2	2	2	1	1	2	1
7	7	7	7	2	1	1	1	2	7	2	2	2	2	2	2	5	5	5	5	2	1	1	2	6	6	6	6	2	1	1	1	1
7	7	7	7	2	1	1	1	5	5	5	4	2	7	2	2	2	2	2	2	1	2	1	2	2	2	2	1	1	1	1	2	1
7	7	7	7	2	1	1	1	2	2	3	3	3	7	3	3	3	2	2	3	3	3	2	3	3	3	3	3	1	1	1	2	2
7	7	7	7	1	1	1	1	1	1	1	1	1	2	2	2	2	1	1	2	2	7	2	2	1	2	1	2	1	1	1	2	2
7	7	7	7	1	1	1	1	1	1	1	1	1	5	1	1	5	5	5	5	2	2	1	2	2	2	2	2	2	1	1	1	2
